# Supplementary material for: Expression of Polyamine Oxidase in Fibroblasts Induces MMP-1 and Decreases the Integrity of Extracellular Matrix
Source: Int J Mol Sci. 2022 Sep 10;23(18):10487. doi: 10.3390/ijms231810487 (PMC9504367; doi:10.3390/ijms231810487)
Supplement: Supplementary file 1 [file ijms-23-10487-s001.zip]

Archive with 1 entries (1 files):
- ijms-1894526-supplementary.pdf
